# Supplementary material for: Therapy-Acquired Clonal Mutations in Thiopurine Drug-Response Genes Drive Majority of Early Relapses in Pediatric B-Cell Precursor Acute Lymphoblastic Leukemia
Source: Diagnostics (Basel). 2023 Feb 25;13(5):884. doi: 10.3390/diagnostics13050884 (PMC10001400; doi:10.3390/diagnostics13050884)
Supplement: Supplementary file 1 [file diagnostics-13-00884-s001.zip]

Archive with 3 entries (3 files):
- Supplementary Figures.pdf
- supplementary tables-new.pdf
- Supplimentary data file .xlsx
