# Supplementary material for: Therapy-Acquired Clonal Mutations in Thiopurine Drug-Response Genes Drive Majority of Early Relapses in Pediatric B-Cell Precursor Acute Lymphoblastic Leukemia
Source: Diagnostics (Basel). 2023 Feb 25;13(5):884. doi: 10.3390/diagnostics13050884 (PMC10001400; doi:10.3390/diagnostics13050884)
Supplement: Supplementary file 1 [file diagnostics-13-00884-s001.zip › Supplimentary data file .xlsx]

## Sheet: Sheet 1
Table 1
BARCODE	NEW CODING	AGE	DAY 8 ABC	D35BM	MRD	NCI RISK	FINAL RISK	PRIMARY GENETIC EVENT			RELAPSE TIME	SITE OF RELPASE	TYPE OF RELPASE	ALIVE/DEAD	SOMATIC CLONE AT DIAGNOSIS/RELAPSE										CNV AT DIAG/RELAPSE
								RT-PCR	RNA FUSION	RQ-PCR					GENE	CHR. LOCATION	REF.ALT ALLELE	PROTEIN CHANGE	VAF	CLONE	CONSEQUENCE	AMP	COSMIC ID	CLONAL EVOLUTION PATTERN based on Secondary SNVs/INDELs-4 categories Category A- genetically distinct clone (with/without chemoth metab gene mutations); Category B- Same major clone at Diagnosis; Category C- From Minor clone at Diagnosis; Category D- Unclassifiable due to no major clone identified either at D and R			CNV evolution pattern
															MSH2	chr2:47641561	c.942+4A>T	-	3.01	minor	splice_region_variant&intron_variant	-			?ETV6; D-specific 0.69	Hetero-Del
2	1	5Y/M	54/ul	M1 (2% BLAST)	<0.01%	Standard Risk		12;21 +ve TEL-AML	not performed	not performed	3.3yrs	BM relapse	Late	Expired	KRAS	chr12:25378643	c.355G>C	p.Asp119His	21.96	minor	missense_variant	AMP-TIER- 1		Category A-Genetically distinct/therapy related small UHRF1 clone at R identified.			Different CNV at diagnosis & relapse
															PMS2	chr7:6027156	c.1239del	p.Asp414ThrfsTer34	2.83	minor	frameshift_variant	AMP-TIER-2		Diagnosis- After filter (AO>5;UAO>3;GnomAD<0.05;AF>0.027; Conseq coding/splice= 38 SNV/INDELs; ; Relapse 39 SNV/INDEL; Filter Out Tier IV and Tier III likely benign+Artifact+Strand bias/Directional strand bias+germline rare = 4 Diagnosis & 6 Relapse (All sub-clonal -No major clone)
															MLH1	chr3:37067125	c.1039-3C>A	-	3.78	minor	splice_region_variant&intron_variant	-		Clonal tree-Fusion+SNV/INDEL+CNV Made; FISH Plot- Kept
																								pattern-A; Major clone Pathway at relapse-Epigenetic ; Primary genetic- 12;21;LATE	USP9X R Specific 0.66	Hetero del
															PMS2	chr7:6027156	c.1239del	p.Asp414ThrfsTer34	2.93	minor	frameshift_variant	AMP-TIER-2	COSM150905
															UHRF1	chr19:4954731	c.2066C>G	p.Ser689Ter	9.19	minor	stop_gained	AMP-TIER-2	NA
															MSH2	chr2:47641561	c.942+4A>T	-	2.74	minor	splice_region_variant&intron_variant	-
															MLH1	chr3:37067125	c.1039-3C>A	-	3.78	minor	splice_region_variant&intron_variant	-
															ASXL1	chr20:31022441	c.1934dup	-	3.07	minor	insertion	-
															USP7	chr16:9017274	c.185-5del	-	4.67	minor	splice_region_variant&intron_variant	-
3	2	8Y/M	96/ul	M1	1.56% POSITIVE	intermediate Risk	high	hypodiplody due to loss of RUNX1-ABL,MLL &ETVs6 copy		not perfromed	1yr	BM relapse	Early		MSH6	chr2:48030639	c.3261dup	p.Phe1088LeufsTer5	3.25	minor	frameshift_variant	AMP-TIER-1	COSM308681	Category A- Genetically distinct clone at relapse with mutation in Chemoth metabolism gene PMS2- MSI/DNA-repair gene & thiopurine metab	CDKN2A/2B 0.25-0.33	Hetro DEL	Two CNVs shared at Diagnosis-Relapse
									not peformed						NF1	chr17:29552152	c.1885G>A	p.Gly629Arg	2.94	minor	missense_variant	AMP-TIER-1	COSM3937317	No major clone at diagnosis- Not covered in Panel	IKZF1 0.22	Hetro DEL	One at diagnosis- Lost at relapse
															NOTCH1	chr9:139399185	c.4958T>C	p.Leu1653Pro	2.93	minor	missense_variant	AMP-TIER-3 VUS	NA	D-42; R-43 ; D-6; R-6	RB1 0.25	Hetro DEL
															TENM3	chr4:183721301	c.7897T>C	p.Trp2633Arg	2.7	minor	missense_variant	AMP-TIER-3 VUS	NA	Clonal tree-Fusion+SNV/INDEL+CNV Made; FISH Plot- Made
															MLH1	chr3:37067125	c.1039-3C>A	-	5.71	minor	splice_region_variant&intron_variant	-		pattern-A; Pathway-mismatch repair-affecting thiopurine response; hypodip;VERY EARLY
															ASXL1	chr20:31022441	c.1934dup	-	3.2	minor	Insertion	-
15	2A														EZH2	chr7:148514452	c.1272G>T	p.Lys424Asn	9.74	ninor	missense_variant	AMP-TIER-2	NA		CDKN2A/2B 0.35	Hetero del
															MSH6	chr2:48030639	c.3261dup	p.Phe1088LeufsTer5	3.42	minor	frameshift_variant	AMP-TIER-3 VUS	COSM308681		RB1 0.25	Hetro del
															PMS2	chr7:6018286	c.2211_2216delinsCCCTTG	p.Val738_Leu739delinsProTrp	38.9	major	insertion		NA		IKZF1 0.55	Hetro DEL
															ASXL1	chr20:31022441	c.1934dup	-	3.55	minor	Insertion
															SMARCA4	chr19:11107058	c.1761+2T>C	-	8.73	minor	SPLICE
															USP7	chr16:9017274	c.185-5del	-	4.03	minor	splice_region_variant&intron_variant
4	3	4Y/F	410/ul	M1	NIL	intermediate Risk		negative	B-CELL OTHER	YES/NEGATIVE	15months	isolated CNS relapse	Early		CREBBP	chr16:3788618	c.4335_4336delinsTT	p.Arg1446Cys	38.99	major	missense_variant		NA	Category A- Genetically distinct clones at relapse with mutation in epigenetic and Chemoth metabolism genes- KMT2D-Epigenetic & Relapse specific driver NT5C2- Thiopurine metab	None	None	Different CNV diagnosis-relpase
															MSH6	chr2:48030639	c.3261dup	p.Phe1088LeufsTer5	3.23	minor	frameshift_variant		COSM308681	Two major clones at Relapse
															NRAS	chr1:115258747	c.35G>A	p.Gly12Asp	4.31	minor	missense_variant	AMP-TIER-2	COSM564	D-34; R-36; D-5; R-4
															SUZ12	chr17:30264425	c.175_177del	p.Ser59del	2.82	minor	inframe_deletion	AMP-TIER-3 VUS	COSM1720599	Clonal tree-Fusion+SNV/INDEL+CNV Made; FISH Plot- Made
															MSH2	chr2:47641561	c.942+3A>T	-	4.64	minor	splice_region_variant&intron_variant			pattern-A; Pathway-epigenetic and nucleotide metabolism; B-other;VERY EARLY
															MSH2	chr2:47641561	c.942+3A>T	-	3.57	minor	splice_region_variant&intron_variant
16	3A														KMT2D	chr12:49425671	c.12817C>G	p.Pro4273Ala	48.46	major	missense_variant	AMP-TIER-2	NA		CDKN2A 0.31	Partial heter del
															MSH6	chr2:48010631	c.259A>C	p.Ser87Arg	3.04	minor	missense_variant&splice_region_variant		NA
															NT5C2	chr10:104854124	c.902T>C	p.Val301Ala	38.92	major	missense_variant	AMP-TIER-2	NA
5	4	5Y/M	0/ul	M1 (3% BLAST)	0.76% POSITIVE	intermediate		BCR-ABL	not performed	not perfromed	2.7yrs	BM &CNS relapse	Early		CDKN2A	chr9:21974765	c.29_61dup	p.Glu10_Ala20dup	14.93	minor	inframe_insertion		NA	Category B- Same major clone epigenetic UHRF1 (epigenetic) at D and R	RB1	Partial-Hetro-Del	Single shared CNV at diagnosis-Relapse
															MLH1	chr3:37067129	c.1040C>A	p.Thr347Asn	3.56	minor	missense_variant&splice_region_variant	AMP-TIER-2	NA	D-42 R-38; D-8 R-9
														G	MSH2	chr2:47643436	c.944G>T	p.Gly315Val	54.03	major	missense_variant&splice_region_variant	AMP-TIER-2	NA	Clonal tree-Fusion+SNV/INDEL+CNV Made; FISH Plot- Made
															MSH6	chr2:48030639	c.3261dup	p.Phe1088LeufsTer5	3.1	minor	frameshift_variant		COSM308681	Similar cat B; Pathway- epigenetic; 9;22;EARLY
															NOTCH1	chr9:139391461	c.6730A>G	p.Ile2244Val	2.72	minor	missense_variant		NA
															NOTCH1	chr9:139391473	c.6718A>G	p.Thr2240Ala	2.96	minor	missense_variant		NA
															PAX5	chr9:37020682	c.163T>A	p.Ser55Thr	4.41	minor	missense_variant		NA
														G	SETD2	chr3:47163278	c.2848C>T	p.Arg950Cys	50.06	major	missense_variant		NA
															TENM3	chr4:183721301	c.7897T>C	p.Trp2633Arg	3.23	minor	missense_variant		NA
															UHRF1	chr19:4954731	c.2066C>A	p.Ser689Ter	49.42	major	stop_gained		NA
17	4A														MSH2	chr2:47643436	c.944G>T	p.Gly315Val	50.26	major	missense_variant&splice_region_variant	AMP-TIER-2	NA		PAX5	Partial-Heter-Del
															NOTCH1	chr9:139391473	c.6717_6718inv	p.Thr2240Ala	2.79	minor	missense_variant		NA		RB1	Partial-Heter-Del
															NOTCH1	chr9:139399177	c.4965_4966delinsGA	p.Gly1656Ser	3.52	minor	missense_variant		NA		CDKN2A/2B	Partial-Heter-Del
															NOTCH1	chr9:139399184	c.4958_4959delinsCA	p.Leu1653Pro	3.94	minor	missense_variant		NA
															PMS2	chr7:6027156	c.1239del	p.Asp414ThrfsTer34	3.5	minor	frameshift_variant	AMP-TIER-2	COSM150905
															SETD2	chr3:47163278	c.2848C>T	p.Arg950Cys	50.3	major	missense_variant		NA
															TENM3	chr4:183721290	c.7886T>G	p.Leu2629Arg	2.73	minor	missense_variant		NA
															TENM3	chr4:183721296	c.7892G>A	p.Arg2631Gln	3.4	minor	missense_variant		NA
															TENM3	chr4:183721301	c.7897T>C	p.Trp2633Arg	3.51	minor	missense_variant		NA
															UHRF1	chr19:4954731	c.2066C>A	p.Ser689Ter	49.46	major	stop_gained		NA
6	5	3Y/M	208/ul	M1	<0.01%	standard		negative	B-CELL OTHER	YES/NEGATIVE	2.7yrs	BM &CNS relapse	Early		KDM6A	chrX:44942756	c.3336_3337insCCTCTCATGCGCCT	p.Val1113ProfsTer12	12.76	minor	frameshift_variant		NA	Category B- Same Major clones (PAX5) at diagnosis and relapse	CDKN2A	Partial-Homoz-Del	Different CNVs diagnosis-Relapse
														G	MSH6	chr2:48027725	c.2603T>C	p.Met868Thr	51.69	major	missense_variant		COSM4094439	NRAS(Ras signalling)-driver gene clone lost at relapse	CDKN2B	Full Loss-Homoz-Del
															MSH6	chr2:48030639	c.3261dup	p.Phe1088LeufsTer5	2.89	minor	frameshift_variant		COSM308681	D-39 R-37; D-6 R-7
															NRAS	chr1:115258747	c.35G>A	p.Gly12Asp	37.47	major	missense_variant	AMP-TIER-2	COSM564	Clonal tree-Fusion+SNV/INDEL+CNV Made; FISH Plot- Made
															PAX5	chr9:36923355	c.906_907insGTCCTCCTTCCCCTACTTGTG	p.Val302_Thr303insValLeuLeuProLeuLeuVal	38.86	major	inframe_insertion		NA	Similar cat B;Pathway-Bcell Develop;Bcell other; Early
															PAX5	chr9:37002756	c.492_493insGGACCG	p.Val164_Thr165insGlyPro	44.41	major	inframe_insertion		NA
18	5A														EP300	chr22:41574038	c.6323A>T	p.Gln2108Leu	2.73	minor	missense_variant		NA
															FLT3	chr13:28608287	c.1767_1768del	p.Phe590LeufsTer3	3.72	minor	frameshift_variant		NA
															KMT2D	chr12:49433285	c.8162G>C	p.Gly2721Ala	2.87	minor	missense_variant		NA
														G	MSH6	chr2:48027725	c.2603T>C	p.Met868Thr	48.88	major	missense_variant		COSM4094439
															NSD2	chr4:1980558	c.4028dup	p.Glu1344ArgfsTer91	3.01	minor	frameshift_varian		COSM1163361
															PAX5	chr9:37002756	c.492_493insGGACCG	p.Val164_Thr165insGlyPro	26.07	minor	inframe_insertion		NA
															PAX5	chr9:36923355	c.906_907insGTCCTCCTTCCCCTACTTGTG	p.Val302_Thr303insValLeuLeuProLeuLeuVal	19.64	minor	inframe_insertion		NA
7	6	4Y/M	0/ul	M1	negative	high intermediate risk		negative	B-CELL OTHER	YES/NEGATIVE	2.7yrs	BM relapse/likely CNS and testicular +ve	Early		KRAS	chr12:25398285	c.34G>C	p.Gly12Arg	3.31	monor	missense_variant	TIER-2	COSM518	Mixed Category C+A pattern - Minor to major (KRAS) plus genetically distinct major clones at relapse chemotherapy metabolism gene (NT5C2) under chemotherapy pressure	CDKN2A/2B	Hetro del	Single shared CNV at diagnosis-Relapse
															NR3C2	chr4:149002539	c.2911G>A	p.Val971Met	46.78	major	missense_variant		NA
															NRAS	chr1:115258747	c.35G>A	p.Gly12Asp	41.37	major	missense_variant	TIER-2	COSM564	P-53 minor clone at relapse
																								D-35 R-38; D-3 R-9
																								Clonal tree-Fusion+SNV/INDEL+CNV Made; FISH Plot- Made
19	6A														KRAS	chr12:25398285	c.34G>C	p.Gly12Arg	38.75	major	missense_variant	TIER-2	COSM518	Mixed a+c; pathway- RAS, Nucleotide metab;b-other; early	CDKN2A/2B	Partial-Heter-Del
															MSH6	chr2:48030639	c.3261dup	p.Phe1088LeufsTer5	2.83	minor	frameshift_variant		COSM308681
															NOTCH1	chr9:139399177	c.4965_4966delinsGA	p.Gly1656Ser	3.87	minor	missense_variant		NA
															NOTCH1	chr9:139399184	c.4958_4959delinsCA	p.Leu1653Pro	4.02	minor	missense_variant		NA
															NR3C2	chr4:149002539	c.2911G>A	p.Val971Met	51.81	major	missense_variant	TIER-3	NA
															NT5C2	chr10:104852955	c.1100G>A	p.Arg367Gln	35.84	major	missense_variant	TIER-2	COSM914303
															MSH2		c.942+3A>T		4.17	minor	SPLICE
															TENM3	chr4:183721296	c.7892G>A	p.Arg2631Gln	3.14	minor	missense_variant		NA
															TENM3	chr4:183721301	c.7897T>C	p.Trp2633Arg	3.25	minor	missense_variant		NA
															TP53	chr17:7578406	c.524G>A	p.Arg175His	13.71	minor	missense_variant	TIER-1	COSM99022
8	7	6Y/M	20/ul	M1	<0.01% -VE	Standard		12;21 +ve TEL-AML	not performed	not performed	3.4Yrs	BM relapse	Late		TENM3	chr4:183721296	c.7892G>A	p.Arg2631Gln	2.73	min	missense_variant		NA	Category D - Unclassifiable - No major clone at D/R identified.	NIL	NIL	No CNV at diagnosis-relapse
															TENM3	chr4:183721301	c.7897T>C	p.Trp2633Arg	3.04	min	missense_variant		NA	D-36;R-40; D-3;R-5
															MSH2	chr2:47641561	c.942+4A>T	-	3.8	minor	missense_variant&splice_region_variant	-		Clonal tree-Fusion+SNV/INDEL+CNV Made; FISH Plot- NOT MADE
																								D-unclass;NA;12;21;Late
20	7A														EP300	chr22:41574038	c.6323A>T	p.Gln2108Leu	2.82	min	missense_variant		NA		NIL	NIL
															NOTCH1	chr9:139399177	c.4965_4966delinsGA	p.Gly1656Ser	2.77	min	missense_variant		NA
															NOTCH1	chr9:139399184	c.4958_4959delinsCA	p.Leu1653Pro	2.87	min	missense_variant		NA
															TENM3	chr4:183721296	c.7892G>A	p.Arg2631Gln	3.53	min	missense_variant		NA
															TENM3	chr4:183721301	c.7897T>C	p.Trp2633Arg	3.04	min	missense_variant		NA
9	8	8Y/M	0/ul	M1	3.5% POSITIVE	standard	high	BCR-ABL	not performed	not performed	2.7yrs	medullary & testicular (left testes)	Early		MLH1	chr3:37067129	c.1039-3C>A	-	11.15	min	missense_variant&splice_region_variant	TIER-2	NA	Category A pattern - Genetically distinct major clone at relapse chemotherapy metabolism gene (PMS2) under chemotherapy pressure	IKZF1	Full-Hetr-Del	Single shared CNV at diagnosis-Relapse
						low hyperdiploidy on FISH and DNA index. FISH shows extracopies of chr.4,10,17 &DNA index=1.07.									SETD2		c.7529G>C	p.Arg2510Pro	9.89	min		TIER-3	NA	D-40 R-44; D-5 R-8
															TENM3	chr4:183721296	c.7892G>A	p.Arg2631Gln	2.94	min	missense_variant		NA	Clonal tree-Fusion+SNV/INDEL+CNV Made; FISH Plot- Made
														G	TET2	chr4:106155577	c.478G>A	p.Val160Ile	51.12	major	missense_varian	tier-2	NA	Cat A;Pathway- mismatch repair affecting thiopurine response;BCR-ABL;Early
															TENM3	chr4:183721301	c.7897T>C	p.Trp2633Arg	2.48	minor	missense_variant
21	8A														KMT2D	chr12:49426777	c.11711A>G	p.Gln3904Arg	4.86	minor	missense_variant		NA
															MSH6	chr2:48030639	c.3261dup	p.Phe1088LeufsTer5	3.18	minor	Frameshift_variant		COSM308681		IKZF1	Partial-Heter-Del
															PAX5	chr9:36882049	c.963dup	p.Ala322ArgfsTer19	18.24	minor	frameshift_variant		COSM85890
															PMS2	chr7:6026844	c.1552G>T	p.Glu518Ter	33.13	major	stop_gained	TIER-1	NA
															SETD2	chr3:47144879	c.4874G>A	p.Arg1625His	18.41	minor	missense_variant	TIER-3	COSM730710
														G	TET2	chr4:106155577	c.478G>A	p.Val160Ile	49.62	major	missense_varian	tier-2	NA
															TENM3	chr4:183721296	c.7892G>A	p.Arg2631Gln	3.85	minor	missense_variant		NA
															TENM3	chr4:183721301	c.7897T>C	p.Trp2633Arg	3.65	minor	missense_variant		NA
10	9	10Y/F	nil	M1 1% BLAST	nil	intermediate risk		negative	KMT2A-MLLT1	YES/NEGATIVE	1.2yrs	BM relapse	Early		KMT2D	chr12:49432549	c.8590C>A	p.Pro2864Thr	2.8	minor	missense_variant		NA	Category A— Genetically distinct under chemoth Relapse specific driver gene PMS2- MSI/DNA-repair gene & thiopurine metab and KMT2D (epigenetic) driver			Different CNV at diagnosis & relapse
															KRAS	chr12:25398284	c.35G>C	p.Gly12Ala	4.82	minor	missense_variant	TIER-2	COSM522
															TENM3	chr4:183714208	c.6383A>G	p.Tyr2128Cys	50.47	major	missense_variant		NA	D-36,R-39; D-6 R-7
															TENM3	chr4:183721296	c.7892G>A	p.Arg2631Gln	3.49	minor	missense_variant		NA	Clonal tree-Fusion+SNV/INDEL+CNV Made; FISH Plot- Made
															TENM3	chr4:183721301	c.7897T>C	p.Trp2633Arg	3.26	minor	missense_variant		NA	Cat A; Pathway- epigenetic , Mismatch affecting thiopurine response;KMT2A; Very early
															PMS2	chr7:6027156	c.1239del	p.Asp414ThrfsTer34	2.8	minor	frameshift_variant	TIER-2	COSM150905
22	9A														EP300	chr22:41572928	c.5213G>A	p.Cys1738Tyr	20.74	minor	missense_variant		NA		IKZF1	Partial-Hetr-Del
															KMT2D	chr12:49440106	c.4520G>A	p.Cys1507Tyr	50.11	major	missense_variant		NA
															PMS2	chr7:6017260	c.2404C>T	p.Arg802Ter	78.96	major	stop_gained	TIER-2	NA
															TENM3	chr4:183721296	c.7892G>A	p.Arg2631Gln	3.55	minor	missense_variant		NA
															TENM3	chr4:183721301	c.7897T>C	p.Trp2633Arg	3.7	minor	missense_variant		NA
															TENM3	chr4:183714208	c.6383A>G	p.Tyr2128Cys	49.51	major	missense_variant		NA
															TENM3	chr4:183721307	c.7903C>A	p.Arg2635Ser	2.86	minor	missense_variant		NA
11	10	5Y/F	2896/ul	M1	0.76% POSITIVE	intermediate Risk	high risk	RT-PCR -VE	EBF1-PDGF2 α	YES/NEGATIVE	2.1yrs	isolated CNS relapse	Early		CDKN2A	chr9:21971012	c.346G>C	p.Asp116His	5.92	minor	missense_variant		NA	Category A- Genetically distinct clone at relapse with mutation in ETV6 (TF) gene non chemoth metab gene	CDKN2A	Partial-Hetr-Del	Single shared CNV at diagnosis-Relapse
												on 4/10/19 BM relapse			CREBBP	chr16:3778452	c.6596A>T	p.Gln2199Leu	2.7	minor	missense_variant		COSM1202269	No major clone at diagnosis- Not covered in Panel	CRLF2	Partial-Hetr-Del
															EP300	chr22:41572323	c.4852C>G	p.Leu1618Val	3.35	minor	missense_variant		NA	D-46;R-40;D-10;R-9
															MLH1	chr3:37067129	c.1039-3C>A	-	3.96	minor	missense_variant		NA	Clonal tree-Fusion+SNV/INDEL+CNV Made; FISH Plot- Made
															PTEN	chr10:89720732	c.883C>G	p.Leu295Val	3.93	minor	missense_variant		NA	Cat A; Pathway-B cell develop; ebf1/phlike;early
															PTPN11	chr12:112888189	c.205G>A	p.Glu69Lys	4.03	minor	missense_variant		COSM13013
															SMARCA4	chr19:11170811	c.4859C>T	p.Ser1620Phe	3.62	minor	missense_variant
															CRLF2	chrX:1314931	c.730G>A	p.Val244Met	11.99	minor	missense_variant
															TET2	chr4:106155199	c.100C>T	p.Leu34Phe	11.65
															TET2	chr4:106197000	c.5333A>G	p.His1778Arg	8.99
23	10A														EP300	chr22:41574030	c.6316del	p.Met2106CysfsTer28	3.29	minor	frameshift_variant		NA		CDKN2A	Partial-Homoz-Del
															EP300	chr22:41574038	c.6323A>T	p.Gln2108Leu	3.31	minor	missense_variant		NA
															ETV6	chr12:12038876	c.1169C>T	p.Thr390Ile	48.12	major	missense_variant		NA
															KMT2D	chr12:49434136	c.7412_7416dup	p.Gln2473AspfsTer14	3.2	minor	frameshift_variant		NA
															KMT2D	chr12:49443691	c.3680T>G	p.Leu1227Arg	2.73	minor	missense_variant		NA
															PMS2	chr7:6027156	c.1239del	p.Asp414ThrfsTer34	2.81	minor	frameshift_variant	TIER-2	COSM150905
															TENM3	chr4:183721296	c.7892G>A	p.Arg2631Gln	3.89	minor	missense_variant		NA
															TENM3	chr4:183721301	c.7897T>C	p.Trp2633Arg	4.31	minor	missense_variant		NA
															MSH2	chr2:47641561	c.942+3A>T	-	4.59	minor	splice_region_variant&intron_variant
12	11	11Y/M	90	0.01	0.02	high		RT-PCR -VE	B-CELL OTHER	YES/NEGATIVE	3.1	medullary relapse	Late	expired	KMT2D	chr12:49443796	c.3574dup	p.Val1192GlyfsTer15	37.83	major	frameshift_variant		NA	Category C (minorMajor)— In Epigenetic (KMT2D-same major), RAS signalling (NRAS) and Cell-cycle control/TSG (Tp53)	NIL	NIL	No CNV at diagnosis, Multiple CNV gained at Relapse
															NRAS	chr1:115258748	c.34G>A	p.Gly12Ser	27.34	minor	missense_variant	TIER-2	COSM563	D-45; R-36; D-6; R-4
															TENM3	chr4:183721296	c.7892G>A	p.Arg2631Gln	3.18	minor	missense_variant		NA	Clonal tree-Fusion+SNV/INDEL+CNV Made; FISH Plot- Made
															TENM3	chr4:183721301	c.7897T>C	p.Trp2633Arg	3.17	minor	missense_variant		NA	Cat c; pathway-RAS, cell cycle; B cell other; late
															TP53	chr17:7578413	c.517G>T	p.Val173Leu	28.11	minor	missense_variant	AMP-TIER1	COSM99639
															TENM3	Chr4:183522074	c.512-3C>A	-	20	minor	splice_region_variant&intron_variant
																									CDKN2A/2B 0.02	Homozy Del
24	11A														KMT2D	chr12:49443796	c.3574dup	p.Val1192GlyfsTer15	45.23	major	frameshift_variant		NA
															MSH6	chr2:48030639	c.3261dup	p.Phe1088LeufsTer5	3	minor	frameshift_variant		COSM308681
															NRAS	chr1:115258748	c.34G>A	p.Gly12Ser	46.06	major	missense_variant	TIER-2	COSM563
															TP53	chr17:7578413	c.517G>T	p.Val173Leu	94.37	major	missense_variant	AMP-TIER1	COSM99639
1	12	2Y/M	165/ul	M1	negative <0.01%	intermediate		negative	P2Y8-CRLF2	YES/NEGATIVE	8months	BM relapse	Very Early	G	EZH2	chr7:148525888	c.566_568del	p.Asp189del	43.96	major	inframe_deletion			Category C- Minor clone at Diagnosis- Evolving in size at Relapse but still Minor (NRAS); Additional KRAS clones at Relapse -Possibly very low VAF(0.5%) minor clones at diagnosis (Cat-3)	NO	NO	No CNV at diagnosis, Multiple CNV gained at Relapse
															KMT2D	chr12:49432536	c.8603T>G	p.Val2868Gly	2.85	minor	missense			Neglect TET2 and EZH2 (Tier-3 or in-frame) and also NOTCH1-Benign in nature
															KMT2D	chr12:49432541	c.8595_8598inv	p.Glu2866Ser	2.7	minor	missense			D-35 R-47; D-7 R-9
															NOTCH1	chr9:139399177	c.4965_4966delinsGA	p.Gly1656Ser	3.22	minor	missense			Clonal tree-Fusion+SNV/INDEL+CNV Made; FISH Plot- Made
															NOTCH1	chr9:139399184	c.4958_4959delinsCA	p.Leu1653Pro	3.55	minor	missense			Cat c; Pathway- RAS; p2yr8/phlike; very early
															NRAS	chr1:115258744	c.38G>A	p.Gly13Asp	4.2	minor	missense		COSM573
														G	TET2	chr4:106157897	c.2798A>C	p.Gln933Pro	47.16	major	missense
															KRAS	chr12:25398284	c.35G>A	p.Gly12Asp	0.56	minor	missense
															KRAS	chr12:25398284	c.35G>T	p.Gly12Val	0.21	minor	missense
2	12A														EP300	chr22:41572434	c.4963_4964insACA	p.Leu1655delinsHisMet	2.74	minor	protein_altering_variant				CDKN2A	homozygous deletion
														G	EZH2	chr7:148525888	c.566_568del	p.Asp189del	46.15	major	inframe_deletion				CDKN2B	homozygous deletion
															KRAS	chr12:25398284	c.35G>A	p.Gly12Asp	11.67	minor	missense		COSM521		PAX5 (exon1-2)	Partial gain
															KRAS	chr12:25398284	c.35G>T	p.Gly12Val	18.34	minor	missense		COSM520		PAX5 (exon4-5)	Partial gain
															MSH6	chr2:48027013	c.1893dup	p.Lys632GlnfsTer8	3.28	minor	frameshift_variant				TBL1XR1	heterozygous deletion
															NOTCH1	chr9:139391461	c.6729_6730inv	p.Ile2244Val	3.17	minor	missense
															NOTCH1	chr9:139399177	c.4965_4966delinsGA	p.Gly1656Ser	4.41	minor	missense
															NOTCH1	chr9:139399184	c.4958_4959delinsCA	p.Leu1653Pro	4.85	minor	missense
															NOTCH1	chr9:139391473	c.6718A>G	p.Thr2240Ala	3.53	minor	missense
															NRAS	chr1:115258744	c.38G>A	p.Gly13Asp	13.36	minor	missense
														G	TET2	chr4:106157897	c.2798A>C	p.Gln933Pro	50.93	major	missense
3	13	10Y/M	0/ul	M1	not done		extracopy of chromosome 21 hyperdiploidy? DOWN's?		BCR-ABL	YES/NEGATIVE	2.6yrs	BM & testicular relapse	Early	expired	KMT2D	chr12:49434228	c.7322_7325delinsAGGGCGGG	p.Thr2441LysfsTer9	37.02	Major	frameshift			Category A- Genetically distinct clones at relapse with mutation in epigenetic and Chemoth metabolism genes- KMT2D-Epigenetic & Relapse specific driver NT5C2- Thiopurine metab and RAS pathway	CDKN2A	heterozygous deletion	Same CNV at Diagnosis-Relapse
															KMT2D	chr12:49427534	c.10954G>C	p.Ala3652Pro	3.16	minor	missense			Minor KRAS at Relapse ; PMS2 neglected as Tier-4	CDKN2B	heterozygous deletion
															KMT2D	chr12:49427536	c.10952A>C	p.Gln3651Pro	3.18	minor	missense			D-35; R-38 D-4; R-5
															MSH2	chr2:47641560	c.942+3A>T		5.5	minor	splice_region_variant&intron_variant		COSM26123	Clonal tree-Fusion+SNV/INDEL+CNV Made; FISH Plot- Made
																								Cat A; pathway-epigenetic and nucleotide metab; bcr-abl;early
4	13A														KMT2D	chr12:49434228	c.7322_7325delinsAGGGCGGG	p.Thr2441LysfsTer9	28.99	minor	frameshift				CDKN2A	heterozygous deletion
															KMT2D	chr12:49446998	c.946A>T	p.Lys316Ter	47.03	major	stop_gained				CDKN2B	heterozygous deletion
															KRAS	chr12:25398284	c.35G>A	p.Gly12Asp	6.07	minor	missense	tier 1	COSM521
															NRAS	chr1:115258748	c.34G>A	p.Gly12Ser	27.5	minor	missense	tier 2	COSM563
															NT5C2	chr10:104852967	c.1088G>T	p.Arg363Leu	28.21	major	missense
5	14	4Y/M	38/ul	<0.01%	0.2			t(1:19)	NIL	NIL	3.2YRS	isolated testicular relapse	Late
															FPGS	chr9:130569285	c.420C>G	p.Ile140Met	41.07	major	missense			Category A pattern - Genetically distinct clone (KRAS) at relapse due to chemotherapy pressure	NO		No CNV at diagnosis, Multiple CNV gained at Relapse
								MLPA CDKN2A/2B deletion							FPGS	chr9:130571100	c.992C>G	p.Ser331Cys	49.25	major	missense			SETD2 at diagnosis- Benign; CRLF2 Major at relapse- neglected as Benign
								mothers maternal uncle had carcinoma oesophagus and then mother had ALL and now child							IKZF1	chr7:50468262	c.650C>T	p.Pro218Ser	49.84	major	missense			CREBBP c.1680del-pathogenic 89.7% possible mosaic de novo/familial CREBBP mutation predisposing to RTS and secondary cancers.
															MSH2	chr2:47637504	c.638T>A	p.Leu213Gln	52.22	major	missense	tier 3-2		D-43 R-39; D-10 R-6
															MSH2	chr2:47641560	c.942+3A>T		3.98	minor	splice_region_variant&intron_variant		COSM26123	Clonal tree-Fusion+SNV/INDEL+CNV Made; FISH Plot- Made
															TENM3	chr4:183721296	c.7892G>A	p.Arg2631Gln	2.81	minor	missense			catA; RAS pathway;1;19;late
															TENM3	chr4:183721301	c.7897T>C	p.Trp2633Arg	3.24	minor	missense
															NOTCH1	chr9:139399185	c.4958T>C	p.Leu1653Pro	3.5	minor	missense
															NOTCH1	Chr9:139391461	c.6730A>G	p.Ile2244Val	3	minor	missense
															EP300	chr22:41560114	c.3786T>G	p.His1262Gln	3.88	minor	missense				CDKN2B	homozygous deletion
															KMT2D	chr12:49424177	c.13885A>C	p.Thr4629Pro	3.04	minor	missense
															KRAS	chr12:25398285	c.34G>A	p.Gly12Ser	45.36	major	missense	tier 2	COSM517
															NOTCH1	chr9:139399185	c.4958T>C	p.Leu1653Pro	2.72	minor	missense
															TENM3	chr4:183721296	c.7892G>A	p.Arg2631Gln	2.93	minor	missense
															TENM3	chr4:183721301	c.7897T>C	p.Trp2633Arg	3	minor	missense
7	15	7Y/M	nil	M1	nil	standard risk		negative	MEF2D-BCL9	nor performed	9 months	pallitative?	Very Early												CDKN2A	homozygous deletion	Most CNV at D-Shared at R; One lost and One new gained at R
								ETV6 gene deletion							KMT2D	chr12:49420109	c.15640C>T	p.Arg5214Cys	50	major	missense	tier 1	COSM220679	Category C +A (minorMajor)— Minor RAS signalling (NRAS) Major clone at relapse + additional R acquired under chemoth pressure -PRPS1 (Thiop metab)	CDKN2B	homozygous deletion
															KMT2D	chr12:49431751	c.9388T>C	p.Ser3130Pro	3.38	minor	missense			D-35 R-33; D-9; R-6
															KRAS	chr12:25398281	c.38G>A	p.Gly13Asp	3.92	minor	missense	tier 1	COSM532	Clonal tree-Fusion+SNV/INDEL+CNV Made; FISH Plot- Made
															MSH2	chr2:47641560	c.942+3A>T		3.13	minor	splice_region_variant&intron_variant		COSM26123	Mixed a+c; pathway- RAS and nucleotide metab;mef2d;very early
															NOTCH1	chr9:139399184	c.4958_4959delinsCA	p.Leu1653Pro	2.76	minor	missense
															PMS2	chr7:6027156	c.1239del	p.Asp414ThrfsTer34	3.33	minor	frameshift_variant
															TENM3	chr4:183721296	c.7892G>A	p.Arg2631Gln	3.82		missense
															TENM3	chr4:183721301	c.7897T>C	p.Trp2633Arg	3.47		missense
															NRAS	chr1:115256530	c.181C>A	p.Gln61Lys	1.64	major	missense	tier 1	COSM580
															KMT2D	chr12:49431751	c.9388T>C	p.Ser3130Pro	3.38	minor	missense
8	15A														KMT2D	chr12:49420109	c.15640C>T	p.Arg5214Cys	50	major	missense	tier 1	COSM220679		CDKN2A	homozygous deletion
															MSH2	chr2:47641560	c.942+3A>T		3.77	minor	splice_region_variant&intron_variant		COSM26123
															NRAS	chr1:115256530	c.181C>A	p.Gln61Lys	44.27	major	missense	tier 1	COSM580
															NT5C2	chr10:104852955	c.1100G>A	p.Arg367Gln	3.83	minor	missense		COSM914303
															PRPS1	chrX:106884133	c.308G>A	p.Ser103Asn	33.08	major	missense_variant&splice_region_variant		COSM3556484
																											No CNV at diagnosis-relapse
9	16	7Y/M	M1 %	?		high		t(12:21)	not done	no	1.8yrs	bone marrow relpase	Early	expired	KRAS	chr12:25378562	c.436G>A	p.Ala146Thr	29.88	minor	missense	tier 2	COSM19404	Category B- Same major clone at Diagnosis and relapse	NO
															UHRF1	chr19:4944361	c.1243G>A	p.Ala415Thr	29.95	minor	missense			D-29;R-34;D-2;R-4
																								Clonal tree-Fusion+SNV/INDEL+CNV Made; FISH Plot- Made
															MSH2	chr2:47641560	c.942+3A>T		3.68	minor	splice_region_variant&intron_variant
10	16A														KRAS	chr12:25378562	c.436G>A	p.Ala146Thr	29.31	minor	missense	tier 2	COSM19404		NO
															MSH6	chr2:48030639	c.3261dup	p.Phe1088LeufsTer5	3.21	minor	frameshift		COSM308681
															UHRF1	chr19:4944361	c.1243G>A	p.Ala415Thr	29.88	minor	missense
11	17	3Y/M	200	M1 (2% BLAST)	negative	intermediate		t(12:21)			2.9yrs	BM Relapse	Early	G	FLT3	chr13:28608309	c.1747G>A	p.Gly583Ser	49.4	major	missense	tier 1	COSM4046831	Category A Genetically distinct major clone at relapse in UHRF1 gene (epigenetic)			Different CNV at diagnosis & relapse
															NSD2	chr4:1980558	c.4028dup	p.Glu1344ArgfsTer91	2.99	minor	frameshift_variant		COSM1163361	D-41 R-42; D-7 R-8
															TENM3	chr4:183721296	c.7892G>A	p.Arg2631Gln	3.25	minor	missense			Clonal tree-Fusion+SNV/INDEL+CNV Made; FISH Plot- Made
															TENM3	chr4:183721301	c.7897T>C	p.Trp2633Arg	3.57	minor	missense
															NOTCH1	chr9:139391461	c.6729_6730inv	p.Ile2244Val	3.15	minor	missense
															NOTCH1	chr9:139391467	c.6723_6724inv	p.His2241_Leu2242delinsGlnVal	3.3	minor	missense
															NOTCH1	chr9:139391473	c.6718A>G	p.Thr2240Ala	3.67	minor	missense
															NOTCH1	chr9:139399177	c.4965_4966delinsGA	p.Gly1656Ser	2.8	minor	missense
															NOTCH1	chr9:139399184	c.4958_4959delinsCA	p.Leu1653Pro	2.86	minor	missense
															EP300	Chr22:41536260	c.1877G>A	p.Arg626Gln	3.23	minor	missense
															EP300	chr22:41574030	c.6316del	p.Met2106CysfsTer28	2.8	minor	frameshift_variant
12	17A													G	FLT3	chr13:28608309	c.1747G>A	p.Gly583Ser	50.32	major	missense		COSM4046831		CDKN2A	Hetro deletion
															NOTCH1	chr9:139391473	c.6718A>G	p.Thr2240Ala	2.82	minor	missense				ETV6	Homozy del
															NOTCH1	chr9:139399177	c.4965_4966delinsGA	p.Gly1656Ser	3.07	minor	missense
															NOTCH1	chr9:139399184	c.4958_4959delinsCA	p.Leu1653Pro	3.09	minor	missense
															TENM3	chr4:183721296	c.7892G>A	p.Arg2631Gln	3	minor	missense
															UHRF1	chr19:4950932	c.1781G>A	p.Arg594Gln	49	major	missense
13	18	7Y/M	20	M1	NIL	high		BCR-ABL			8months	BM and CNS relapse	Very Early											Category D-Unclassifiable; FPGS germline			CNVs at D only - all lost at Relapse
														G	FPGS	chr9:130566949	c.356G>A	p.Arg119Gln	49.32	major	missense		COSM3395585	D-37 R-41 D-1 R-7	CDKN2A	homozygous deletion
															NSD2	chr4:1980558	c.4028dup	p.Glu1344ArgfsTer91	2.88	minor	frameshift_variant		COSM1163361	Clonal tree-Fusion+SNV/INDEL+CNV Made; FISH Plot- NOT MADE	CDKN2B	homozygous deletion
14	18A
														G	FPGS	chr9:130566949	c.356G>A	p.Arg119Gln	48.44	major	missense		COSM3395585		NO	NO
															FPGS	chr9:130572055	c.1154_1157dup	p.Gln386HisfsTer50	3.05	minor	frameshift
															MSH6	chr2:48030639	c.3261dup	p.Phe1088LeufsTer5	4.32	minor	frameshift		COSM308681
															NOTCH1	chr9:139399185	c.4958T>C	p.Leu1653Pro	2.78	minor	missense
															TENM3	chr4:183721296	c.7892G>A	p.Arg2631Gln	3.47	minor	missense
															TENM3	chr4:183721301	c.7897T>C	p.Trp2633Arg	3.94	minor	missense
															TENM3	chr4:183721307	c.7903C>A	p.Arg2635Ser	3.79	minor	missense
															TENM3	chr4:183721311	c.7907A>C	p.Glu2636Ala	2.83	minor	missense
15	19	11Y/M	62	2.3	positive	standard	high	negative	TAF15-ZNF384		2.8	medullary	Early		FLT3	chr13:28592634	c.2508_2510del	p.Ile836del	3.66	minor	inframe_deletion	tier 2	COSM19836	Category C- Minor clone at diagnosis becomes Major clone at relapse very low VAF (0.64%) minor clone at D (Flt3-signalling pathway)			Partially shared CNV at D and R; New CNV gained at R and lost
															KRAS	chr12:25398282	c.37G>T	p.Gly13Cys	18.98	minor	missense	tier 2	COSM527	D-41 R-39;D-6 R-6	IKZF1	Par. Het. Del
															MSH2	chr2:47641560	c.942+3A>T		4.42	minor	splice_region_variant&intron_variant	tier 2	COSM26123	Clonal tree-Fusion+SNV/INDEL+CNV Made; FISH Plot- Made	KDM6A	Par. Het. Del
															NOTCH1	chr9:139391461	c.6729_6730inv	p.Ile2244Val	2.73	minor	missense
															NOTCH1	chr9:139391467	c.6723_6724inv	p.His2241_Leu2242delinsGlnVal	2.94	minor	missense
															NOTCH1	chr9:139391473	c.6717_6718inv	p.Thr2240Ala	3.01	minor	missense
															CREBBP	Chr16:3786738	c.4472_4473delinsCG	p.Gln1491Pro	8.7	minor	inframe insertion
															FLT3	chr13:28592620	c.2525A>G	p.Tyr842Cys	0.64	major	missense	tier 1
16	19A														FLT3	chr13:28592620	c.2525A>G	p.Tyr842Cys	36.34	major	missense	tier 1	COSM19692
															NOTCH1	chr9:139399177	c.4965_4966delinsGA	p.Gly1656Ser	4.17	minor	missense
															NOTCH1	chr9:139399184	c.4958_4959delinsCA	p.Leu1653Pro	4.24	minor	missense				IKZF1	Par. Het. Del
															TENM3	chr4:183721296	c.7892G>A	p.Arg2631Gln	3.08	minor	missense				KDM6A	Heterozygous Del
															TENM3	chr4:183721301	c.7897T>C	p.Trp2633Arg	2.9	minor	missense
															TENM3	chr4:183721307	c.7903C>A	p.Arg2635Ser	3.11	minor	missense
															SETD2	Chr3:47161671	c.4454+1G>T	-	4.8	minor	missense
17	20		16	M1(2%)	NIL	INTERMEDIATE		negative	B-CELL OTHER		3.1	MEDULLARY AND TESTICULAR	Late											Category B- Same major clone at diagnosis persists at relapse (tp53)			Partially shared CNV at D and R; New CNV gained at R and lost
															TP53	chr17:7577119	c.818_819insGAACCG	p.Arg273_Val274insAsnArg	38.46	major	inframe_insertion	tier 2		D-36 R-40; D-1 R—3
															MSH6	chr2:48030639	c.3261dup	p.Phe1088LeufsTer5	2.66					Clonal tree-Fusion+SNV/INDEL+CNV Made; FISH Plot- Made
															MSH6	chr2:48030639	c.3261dup	p.Phe1088LeufsTer5	2.94
18	20A
															TP53	chr17:7577119	c.818_819insGAACCG	p.Arg273_Val274insAsnArg	38.76	major	inframe insertion	tier 2			IKZF1	structural variation
															SMARCA4	chr19:11141507	c.3484G>A	p.Gly1162Ser	5.79	minor	missense
19								t(1;19)																D-38;D-3	NIL
															TENM3	chr4:183721296	c.7892G>A	p.Arg2631Gln	3.83	minor	missense			KMT2D-Benign major/Tier 4
															TENM3	chr4:183721301	c.7897T>C	p.Trp2633Arg	3.82	minor	missense			No major
															TENM3	chr4:183721307	c.7903C>A	p.Arg2635Ser	3.09	minor	missense
20								RT-PCR -VE							TENM3	chr4:183721301	c.7897T>C	p.Trp2633Arg	3.82	minor	missense			D-35; D-11	Nil
															NOTCH1	chr9:139391461	c.6729_6730inv	p.Ile2244Val	2.72	minor	missense			No major
															NOTCH1	chr9:139391467	c.6723_6724inv	p.His2241_Leu2242delinsGlnVal	2.92	minor	missense
															NOTCH1	chr9:139391473	c.6717_6718inv	p.Thr2240Ala	2.89	minor	missense
															NOTCH1	chr9:139399177	c.4965_4966delinsGA	p.Gly1656Ser	3.99	minor	missense
															NOTCH1	chr9:139399184	c.4958_4959delinsCA	p.Leu1653Pro	4.14	minor	missense
															CREBBP	Chr16:13778621	c.6427A>C	p.Asn2143His	2.75	minor	missense
															EP300	chr22:41574030	c.6316del	p.Met2106CysfsTer28	3
															EP300	chr22:41574038	c.6323A>T	p.Gln2108Leu	3.21
															MSH2		c.942+3A>T		3.47
															MLH1		c.1039-3C>A		5
21								RT-PCR -VE							KMT2D	chr12:49426460	c.12028T>C	p.Ser4010Pro	50.55	major	missense			Both KMT2D variants benign /Tier 4	NIL
															KMT2D	chr12:49448463	c.248G>A	p.Arg83Gln	48.47	major	missense		COSM3773643	No other major clone
															KMT2D	chr12:49431751	c.9388T>C	p.Ser3130Pro	4.03	minor	missense			D-37;D-9
															KRAS	chr12:25398284	c.35G>C	p.Gly12Ala	7.29	minor	missense		COSM522
															NOTCH1	chr9:139391467	c.6723_6724inv	p.His2241_Leu2242delinsGlnVal	2.74	minor	missense
															NOTCH1	chr9:139391473	c.6717_6718inv	p.Thr2240Ala	2.84	minor	missense
															NOTCH1	chr9:139399177	c.4965_4966delinsGA	p.Gly1656Ser	2.78	minor	missense
															NOTCH1	chr9:139399184	c.4958_4959delinsCA	p.Leu1653Pro	3.09	minor	missense
															TENM3	chr4:183721296	c.7892G>A	p.Arg2631Gln	2.73	minor	missense
															TENM3	chr4:183721301	c.7897T>C	p.Trp2633Arg	2.89	minor	missense
															MSH2		c.942+3A>T		4.89
																									NIL
22								t(1;19)							NOTCH1	chr9:139399184	c.4958T>C	p.Leu1653Pro	2.92	minor	missense			D-33 D-1
															TENM3	chr4:183600933	c.1441G>A	p.Gly481Ser	51.5	major	missense			No major
																								TENM3-Tier 3 VUS
															TET2	chr4:106155199	c.100C>T	p.Leu34Phe	50.7	major	missense	TIER 4		PMS2-Tier 3 VUS neglected; Both TET2 tier 4; No major clone
															TET2	chr4:106197000	c.5333A>G	p.His1778Arg	52.7	major	missense	Tier 4		D-46; D-13
23								RT-PCR -VE							HTR3A	chr11:113860347	c.1317T>G	p.Asp439Glu	2.95	minor	missense				NO	NO
															KDM6A	chrX:44949151	c.3712G>C	p.Ala1238Pro	3.23	minor	missense
															KDM6A	chrX:44949153	c.3714_3715inv	p.Trp1239Arg	3.36	minor	missense
															KDM6A	chrX:44949156	c.3717G>C	p.Trp1239Cys	3.89	minor	missense
															KDM6A	chrX:44949164	c.3725G>T	p.Gly1242Val	3.53	minor	missense		COSM255889
															KDM6A	chrX:44949166	c.3727C>G	p.Pro1243Ala	2.99	minor	missense
															KMT2D	chr12:49431751	c.9388T>C	p.Ser3130Pro	2.85	minor	missense
															NRAS	chr1:115258748	c.34G>A	p.Gly12Ser	4.4	minor	missense		COSM563
															NRAS	Chr1:115258749	c.35G>A	p.Gly12Asp	3.35
															PMS2	chr7:6043623	c.230A>C	p.Glu77Ala	40.35	major	missense
															PTPN11	chr12:112888163	c.179G>T	p.Gly60Val	10	minor	missense		COSM13028
															MSH2		c.942+3A>T		3.37
															NOTCH1	chr9:139399177	c.4965_4966delinsGA	p.Gly1656Ser	2.78
															NOTCH1	chr9:139399184	c.4958_4959delinsCA	p.Leu1653Pro	2.84
24								t(4;11)	AF4:MLL
															MSH2		c.942+3A>T		3.22
															MLH1		c.1039-3C>A		2.75					One major PTEN clone
															KMT2D	chr12:49427314	c.11174A>T	p.Gln3725Leu	3.01	minor	missense			D-45; D-6	Nil
															KMT2D	chr12:49427329	c.11159A>T	p.Gln3720Leu	3.25	minor	missense
															PMS2	chr7:6027156	c.1239del	p.Asp414ThrfsTer34	2.75	minor	frameshift_variant
															PTEN	chr10:89624230	c.4A>G	p.Thr2Ala	51.32	major	Tier 2
